# Supplementary material for: Drawing the Excalibur bug from the stone: adding credibility to the double-edged sword hypothesis of coreid evolution (Hemiptera, Coreidae)
Source: Zookeys. 2021 Jun 14;1043:117–31. doi: 10.3897/zookeys.1043.67730 (PMC8217075; doi:10.3897/zookeys.1043.67730)
Supplement: XML Treatment for Ferriantenna [file zookeys.1043.67730-treatment1.xml]

<!DOCTYPE tp:taxon-treatment
  PUBLIC "-//TaxonX//DTD Taxonomic Treatment Publishing DTD v0 20100105//EN" "tax-treatment-NSO.dtd">
<tp:taxon-treatment xmlns:tp="http://www.plazi.org/taxpub"><tp:treatment-meta><kwd-group><label>Taxon classification</label><kwd><named-content xmlns:xlink="http://www.w3.org/1999/xlink" content-type="kingdom">Animalia</named-content></kwd><kwd><named-content xmlns:xlink="http://www.w3.org/1999/xlink" content-type="order">Hemiptera</named-content></kwd><kwd><named-content xmlns:xlink="http://www.w3.org/1999/xlink" content-type="family">Coreidae</named-content></kwd></kwd-group><mixed-citation publication-type="journal"><person-group><name><surname>Cumming</surname><given-names>Royce T.</given-names></name><name><surname>Tirant</surname><given-names>Stéphane Le</given-names></name></person-group><article-title>Drawing the Excalibur bug from the stone: adding credibility to the double-edged sword hypothesis of coreid evolution (<tp:taxon-name><tp:taxon-name-part taxon-name-part-type="order">Hemiptera</tp:taxon-name-part></tp:taxon-name>, <tp:taxon-name><tp:taxon-name-part taxon-name-part-type="family">Coreidae</tp:taxon-name-part></tp:taxon-name>)</article-title><source>Zookeys</source><day>14</day><month>6</month><year>2021</year><volume>1043</volume><fpage>117</fpage><lpage>131</lpage><pub-id pub-id-type="doi">10.3897/zookeys.1043.67730</pub-id></mixed-citation></tp:treatment-meta><tp:nomenclature><label>Genus</label><tp:taxon-name><object-id xmlns:xlink="http://www.w3.org/1999/xlink" content-type="arpha" xlink:type="simple">155F95C1-0BDA-5C7D-9858-EED28EAF6E10</object-id>
              <tp:taxon-name-part taxon-name-part-type="genus" reg="Ferriantenna">Ferriantenna</tp:taxon-name-part>
              <object-id xmlns:xlink="http://www.w3.org/1999/xlink" content-type="zoobank" xlink:type="simple">http://zoobank.org/40E251C3-987F-4F74-A89B-6545E487EDC8</object-id>
            </tp:taxon-name><tp:taxon-status xmlns:xlink="http://www.w3.org/1999/xlink" xlink:type="simple">gen. nov.</tp:taxon-status></tp:nomenclature><tp:treatment-sec sec-type="type species" id="SECID0ETIAC"><title>Type species.</title><p><italic><tp:taxon-name><tp:taxon-name-part taxon-name-part-type="genus" reg="Ferriantenna">Ferriantenna</tp:taxon-name-part> <tp:taxon-name-part taxon-name-part-type="species" reg="excalibur">excalibur</tp:taxon-name-part></tp:taxon-name></italic> gen. et sp. nov., herein designated</p></tp:treatment-sec><tp:treatment-sec sec-type="Taxonomic remarks" id="SECID0EEJAC"><title>Taxonomic remarks.</title><p>The taxonomic placement of this genus is rather uncertain, largely owing to the lack of adult specimens to allow review of genitalia, wing venation, and presence or lack of ocelli. Morphologically this genus appears to be closely related to <italic><tp:taxon-name><tp:taxon-name-part taxon-name-part-type="genus" reg="Magnusantenna">Magnusantenna</tp:taxon-name-part></tp:taxon-name></italic> Du &amp; Chen, 2021 based upon the elaborate antennae, square head shape, and long abdomen with parallel margins. Based upon this assumed close relationship we tentatively place this new genus and species within the <tp:taxon-name><tp:taxon-name-part taxon-name-part-type="subfamily">Coreinae</tp:taxon-name-part></tp:taxon-name> alongside <italic><tp:taxon-name><tp:taxon-name-part taxon-name-part-type="genus" reg="Magnusantenna">Magnusantenna</tp:taxon-name-part></tp:taxon-name></italic> but would not be surprised if a taxonomic adjustment is necessary once adult specimens are hopefully one day recovered. Additional higher taxonomic possibilities, which can be ruled out, are <tp:taxon-name><tp:taxon-name-part taxon-name-part-type="family">Yuripopovinidae</tp:taxon-name-part></tp:taxon-name> due to the lack of a distinct collar in our new taxon (<xref ref-type="bibr" rid="B1">Azar et al. 2011</xref>). Further, <tp:taxon-name><tp:taxon-name-part taxon-name-part-type="family">Yuripopovinidae</tp:taxon-name-part></tp:taxon-name> typically have cylindrical antennomeres in cross section (although the recently described <italic><tp:taxon-name><tp:taxon-name-part taxon-name-part-type="genus" reg="Reticulatitergum">Reticulatitergum</tp:taxon-name-part> <tp:taxon-name-part taxon-name-part-type="species" reg="hui">hui</tp:taxon-name-part></tp:taxon-name></italic><xref ref-type="bibr" rid="B7">Du et al. 2019</xref> does have a terminal antennomere which is flattened and rather similar in shape to our <italic><tp:taxon-name><tp:taxon-name-part taxon-name-part-type="genus" reg="Ferriantenna">Ferriantenna</tp:taxon-name-part></tp:taxon-name></italic> gen. nov. (Fig. <xref ref-type="fig" rid="F2">2A</xref>; <xref ref-type="bibr" rid="B7">Du et al. 2019</xref>)). An additional clade which can have similar general habitus morphology are the <tp:taxon-name><tp:taxon-name-part taxon-name-part-type="family">Alydidae</tp:taxon-name-part></tp:taxon-name> (particularly the <tp:taxon-name>Micrelytrinae</tp:taxon-name> which can have thin parallel-sided bodies and long legs very similar to <italic><tp:taxon-name><tp:taxon-name-part taxon-name-part-type="genus" reg="Magnusantenna">Magnusantenna</tp:taxon-name-part> <tp:taxon-name-part taxon-name-part-type="species" reg="wuae">wuae</tp:taxon-name-part></tp:taxon-name></italic>; Fig. <xref ref-type="fig" rid="F2">2C</xref>). The <tp:taxon-name><tp:taxon-name-part taxon-name-part-type="family">Alydidae</tp:taxon-name-part></tp:taxon-name> can be differentiated from <tp:taxon-name><tp:taxon-name-part taxon-name-part-type="family">Coreidae</tp:taxon-name-part></tp:taxon-name> by the length of the bucculae, with the bucculae shorter, not extending posteriorly beyond the base of the antennae in <tp:taxon-name><tp:taxon-name-part taxon-name-part-type="family">Alydidae</tp:taxon-name-part></tp:taxon-name> but longer in <tp:taxon-name><tp:taxon-name-part taxon-name-part-type="family">Coreidae</tp:taxon-name-part></tp:taxon-name>, extending posteriorly beyond the base of the antennae (<xref ref-type="bibr" rid="B30">Swanson 2011</xref>). Within <italic><tp:taxon-name><tp:taxon-name-part taxon-name-part-type="genus" reg="Magnusantenna">Magnusantenna</tp:taxon-name-part> <tp:taxon-name-part taxon-name-part-type="species" reg="wuae">wuae</tp:taxon-name-part></tp:taxon-name></italic><xref ref-type="bibr" rid="B6">Du et al. (2021)</xref> clearly state that the bucculae are long extending posteriorly beyond the base of the antennae and therefore due to this feature would fit within <tp:taxon-name><tp:taxon-name-part taxon-name-part-type="family">Coreidae</tp:taxon-name-part></tp:taxon-name>. Unfortunately, the amber piece that our <italic><tp:taxon-name><tp:taxon-name-part taxon-name-part-type="genus" reg="Ferriantenna">Ferriantenna</tp:taxon-name-part></tp:taxon-name></italic> gen. nov. is within is too thick to clearly see the ventral surface of the head, but it does appear that the bucculae are longer than the base of the antennae and therefore more likely a <tp:taxon-name><tp:taxon-name-part taxon-name-part-type="family">Coreidae</tp:taxon-name-part></tp:taxon-name> than an <tp:taxon-name><tp:taxon-name-part taxon-name-part-type="family">Alydidae</tp:taxon-name-part></tp:taxon-name>.</p><p>The general morphological features of this genus fit well within <tp:taxon-name><tp:taxon-name-part taxon-name-part-type="subfamily">Coreinae</tp:taxon-name-part></tp:taxon-name>, namely the expanded antennal segments, the length ratios of the various antennomeres (the second and third segments of similar lengths), the smooth pronotum, and the straight femora and tibiae (<xref ref-type="bibr" rid="B28">Schuh and Slater 1995</xref>). At present there are three other subfamilies recognized within the coreids: <tp:taxon-name>Hydarinae</tp:taxon-name>, <tp:taxon-name>Meropachyinae</tp:taxon-name>, and <tp:taxon-name><tp:taxon-name-part taxon-name-part-type="subfamily">Pseudophloeinae</tp:taxon-name-part></tp:taxon-name> (<xref ref-type="bibr" rid="B4">CoreoideaSF Team 2021</xref>). The following features characterize each of the other subfamilies and help to add credibility to this genus being placed within <tp:taxon-name><tp:taxon-name-part taxon-name-part-type="subfamily">Coreinae</tp:taxon-name-part></tp:taxon-name>. <tp:taxon-name>Hydarinae</tp:taxon-name> have the third antennomere more than twice as long as the second (in <italic><tp:taxon-name><tp:taxon-name-part taxon-name-part-type="genus" reg="Magnusantenna">Magnusantenna</tp:taxon-name-part></tp:taxon-name></italic> and <italic><tp:taxon-name><tp:taxon-name-part taxon-name-part-type="genus" reg="Ferriantenna">Ferriantenna</tp:taxon-name-part></tp:taxon-name></italic> gen. nov. these segments are similar in length (<xref ref-type="bibr" rid="B22">Packauskas 1994</xref>)). The subfamily <tp:taxon-name><tp:taxon-name-part taxon-name-part-type="subfamily">Pseudophloeinae</tp:taxon-name-part></tp:taxon-name> is difficult to morphologically distinguish from other coreids as different authors consider different features significant for differentiation (e.g., <xref ref-type="bibr" rid="B22">Packauskas 1994</xref>; <xref ref-type="bibr" rid="B21">Moulet 1995</xref>; <xref ref-type="bibr" rid="B28">Schuh and Slater 1995</xref>; <xref ref-type="bibr" rid="B15">Hamouly et al. 2010</xref>; <xref ref-type="bibr" rid="B29">Schuh and Weirauch 2020</xref>). Due to the multiple morphological features which liken our genus to <tp:taxon-name><tp:taxon-name-part taxon-name-part-type="subfamily">Coreinae</tp:taxon-name-part></tp:taxon-name> we are fairly confident that these fossils do not fall within <tp:taxon-name><tp:taxon-name-part taxon-name-part-type="subfamily">Pseudophloeinae</tp:taxon-name-part></tp:taxon-name>. <tp:taxon-name>Meropachyinae</tp:taxon-name> are a small subfamily restricted to the western hemisphere and have a distal spine on the apex of the metatibiae and the metafemora are prominently thickened, notably broader than the pro- and mesofemora (<xref ref-type="bibr" rid="B22">Packauskas 1994</xref>; <xref ref-type="bibr" rid="B3">Brailovsky and Barrera 2009</xref>). <tp:taxon-name><tp:taxon-name-part taxon-name-part-type="subfamily">Coreinae</tp:taxon-name-part></tp:taxon-name> has repeatedly been recovered as paraphyletic with regards to <tp:taxon-name>Meropachyinae</tp:taxon-name> and based upon the typical <tp:taxon-name>Meropachyinae</tp:taxon-name> leg morphology we expect these fossil coreids do not fall within this clade but likely somewhere else within the <tp:taxon-name><tp:taxon-name-part taxon-name-part-type="subfamily">Coreinae</tp:taxon-name-part></tp:taxon-name> (<xref ref-type="bibr" rid="B11">Forthman et al. 2019</xref>, <xref ref-type="bibr" rid="B12">2020</xref>; <xref ref-type="bibr" rid="B19">Kieran et al. 2019</xref>). Review of spermatheca within <tp:taxon-name><tp:taxon-name-part taxon-name-part-type="family">Coreidae</tp:taxon-name-part></tp:taxon-name> by <xref ref-type="bibr" rid="B23">Pluot-Sigwalt and Moulet (2020)</xref> found that <tp:taxon-name>Hydarinae</tp:taxon-name> and <tp:taxon-name><tp:taxon-name-part taxon-name-part-type="subfamily">Pseudophloeinae</tp:taxon-name-part></tp:taxon-name> are morphologically unique but that <tp:taxon-name><tp:taxon-name-part taxon-name-part-type="subfamily">Coreinae</tp:taxon-name-part></tp:taxon-name> and <tp:taxon-name>Meropachyinae</tp:taxon-name> were similar, adding credibility to phylogenetic results which don’t recover <tp:taxon-name><tp:taxon-name-part taxon-name-part-type="subfamily">Coreinae</tp:taxon-name-part></tp:taxon-name> and <tp:taxon-name>Meropachyinae</tp:taxon-name> as unique (<xref ref-type="bibr" rid="B19">Kieran et al. 2019</xref>; <xref ref-type="bibr" rid="B11">Forthman et al. 2019</xref>, <xref ref-type="bibr" rid="B12">2020</xref>).</p><p>Within the <tp:taxon-name><tp:taxon-name-part taxon-name-part-type="subfamily">Coreinae</tp:taxon-name-part></tp:taxon-name> there are several tribes which have an antennomere that is enlarged (e.g., <tp:taxon-name>Nematopini</tp:taxon-name> or <tp:taxon-name><tp:taxon-name-part taxon-name-part-type="tribe">Chariesterini</tp:taxon-name-part></tp:taxon-name> with only the singular third antennomere flattened; Fig. <xref ref-type="fig" rid="F1">1D</xref>; <xref ref-type="bibr" rid="B4">CoreoideaSF Team 2021</xref>). This similarity alone does not warrant a tribal placement and the authors hope that eventually fossils of adult specimens are recovered to help determine a more accurate taxonomic placement as no extant tribe fits morphologically well.</p></tp:treatment-sec><tp:treatment-sec sec-type="diagnosis" id="SECID0EAEAE"><title>Diagnosis.</title><p>Antennae four segmented, long, but not longer than the body (head, thorax, and abdomen). First antennal segment short and robust (slightly longer than wide or about equal in length and width; always shorter than head length); second and third segments ornamented and quite variable in form interspecifically (can be marked throughout with granulation, setation, or prominent tubercles with margins straight or with spination), each at least three times longer than wide, with the third segment slightly wider and longer than the second segment; and the fourth segment is only slightly longer than head length, flat, and paddle-like, lacking intricate features/expansions as present on the second and third segments. Head approximately as long as wide, compound eyes spherical and variable in their size (can be large, occupying most of the lateral margins, or narrower, restricted to the center third and strongly protruding), located on the center of each side of the head. Pronotum with a margin that expands to the posterior third then contracts slightly. Mesonotum gently expands to the midline and then gently contracts to the posterior. Metanotum with margins that can be parallel or slightly rounded. Abdomen slender, notably longer than wide, with parallel margins. Legs stout, not particularly long. Femora approximately two times as wide as the tibiae, but of similar lengths. Tarsi with two segments, bearing two claws.</p></tp:treatment-sec><tp:treatment-sec sec-type="Differentiation" id="SECID0EFEAE"><title>Differentiation.</title><p>Several features differentiate the new genus from the assumed closely related genus <italic><tp:taxon-name><tp:taxon-name-part taxon-name-part-type="genus" reg="Magnusantenna">Magnusantenna</tp:taxon-name-part></tp:taxon-name></italic> Du &amp; Chen, 2021. First, the length ratios of the exaggerated antennal segments differ as <italic><tp:taxon-name><tp:taxon-name-part taxon-name-part-type="genus" reg="Magnusantenna">Magnusantenna</tp:taxon-name-part></tp:taxon-name></italic> has the fourth segment approximately as long as, but notably broader than the third segment, versus <italic><tp:taxon-name><tp:taxon-name-part taxon-name-part-type="genus" reg="Ferriantenna">Ferriantenna</tp:taxon-name-part></tp:taxon-name></italic> gen. nov. which has the fourth segment notably shorter than the third segment, appearing paddle-like. Additionally, the thickness and lengths of the legs differentiate these two genera as <italic><tp:taxon-name><tp:taxon-name-part taxon-name-part-type="genus" reg="Magnusantenna">Magnusantenna</tp:taxon-name-part></tp:taxon-name></italic> has long thin legs (such as the hind legs which exceed the apex of the abdomen), versus <italic><tp:taxon-name><tp:taxon-name-part taxon-name-part-type="genus" reg="Ferriantenna">Ferriantenna</tp:taxon-name-part></tp:taxon-name></italic> gen. nov. which has femora which are notably thicker than the tibiae, and specifically for the hind leg it appears that when fully outstretched they fall short or at most reaching the apex of the abdomen but do not exceed it. The thorax and abdomen of <italic><tp:taxon-name><tp:taxon-name-part taxon-name-part-type="genus" reg="Ferriantenna">Ferriantenna</tp:taxon-name-part></tp:taxon-name></italic> gen. nov. are also notably broader than the head width versus <italic><tp:taxon-name><tp:taxon-name-part taxon-name-part-type="genus" reg="Magnusantenna">Magnusantenna</tp:taxon-name-part></tp:taxon-name></italic> which has a very slender and long abdomen, thinner than the width of the quadrate head. Finally, the pro- and mesonotum differ slightly between these two genera as <italic><tp:taxon-name><tp:taxon-name-part taxon-name-part-type="genus" reg="Magnusantenna">Magnusantenna</tp:taxon-name-part></tp:taxon-name></italic> has a pronotum which expands steadily from the anterior to the posterior and the mesonotum is parallel sided, versus <italic><tp:taxon-name><tp:taxon-name-part taxon-name-part-type="genus" reg="Ferriantenna">Ferriantenna</tp:taxon-name-part></tp:taxon-name></italic> gen. nov. which has the pronotum expanding for the anterior two thirds then slightly contracting, and the mesonotum appears to expand to approximately the middle and then contract to the posterior.</p></tp:treatment-sec><tp:treatment-sec sec-type="discussion" id="SECID0EKGAE"><title>Discussion.</title><p>Typically, <tp:taxon-name><tp:taxon-name-part taxon-name-part-type="suborder">Heteroptera</tp:taxon-name-part></tp:taxon-name> have five instars, as in hemimetabolous insects which they resemble the adults in most morphological features. Our examined specimen which is the type species for this new genus appears to be a fourth instar nymph like was described within <xref ref-type="bibr" rid="B6">Du et al. (2021)</xref> based on the following characters they reference from <xref ref-type="bibr" rid="B28">Schuh and Slater (1995)</xref>: posterior margins of the hind buds not reaching the anterior margin of the first abdominal tergite; ocelli absent; and tarsi two-segmented. As was noted within <xref ref-type="bibr" rid="B6">Du et al. (2021)</xref> amber typically does not preserve large inclusions well which is likely why all of these species are being observed as nymphs.</p><p>In addition to our herein described species, we have also seen images shared online of an additional species within <italic><tp:taxon-name><tp:taxon-name-part taxon-name-part-type="genus" reg="Ferriantenna">Ferriantenna</tp:taxon-name-part></tp:taxon-name></italic> gen. nov. distinctly different from our <italic><tp:taxon-name><tp:taxon-name-part taxon-name-part-type="genus" reg="Ferriantenna">Ferriantenna</tp:taxon-name-part> <tp:taxon-name-part taxon-name-part-type="species" reg="excalibur">excalibur</tp:taxon-name-part></tp:taxon-name></italic> gen. et sp. nov. This second, undescribed <italic><tp:taxon-name><tp:taxon-name-part taxon-name-part-type="genus" reg="Ferriantenna">Ferriantenna</tp:taxon-name-part></tp:taxon-name></italic> species has similar characteristics of the thorax, abdomen, and legs, and the fourth antennomere which is notably smaller and paddle-like (Fig. <xref ref-type="fig" rid="F2">2B</xref>). This undescribed species however differs in that it has the second and third antennal segments heavily armored with prominent tubercles and granulation, making the antennae appear like a medieval two-handed iron spiked mace (<xref ref-type="bibr" rid="B2">Boeheim 1890</xref>) instead of blade-like as is seem in <italic><tp:taxon-name><tp:taxon-name-part taxon-name-part-type="genus" reg="Ferriantenna">Ferriantenna</tp:taxon-name-part> <tp:taxon-name-part taxon-name-part-type="species" reg="excalibur">excalibur</tp:taxon-name-part></tp:taxon-name></italic> gen. et sp. nov. This second species, known only from photos shared online of a singular specimen, was being publicly offered for sale on eBay has since been sold. Unfortunately, the specimen could not be traced/examined and therefore we are unaware whether this specimen will end up in a museum collection for research or with a private collector.</p><p>The difference in leg lengths between <italic><tp:taxon-name><tp:taxon-name-part taxon-name-part-type="genus" reg="Magnusantenna">Magnusantenna</tp:taxon-name-part></tp:taxon-name></italic> and <italic><tp:taxon-name><tp:taxon-name-part taxon-name-part-type="genus" reg="Ferriantenna">Ferriantenna</tp:taxon-name-part></tp:taxon-name></italic> gen. nov. is likely due to the size of the antennae in relation to the body, as the <italic><tp:taxon-name><tp:taxon-name-part taxon-name-part-type="genus" reg="Ferriantenna">Ferriantenna</tp:taxon-name-part></tp:taxon-name></italic> gen. nov. are notably less expanded and therefore require less leverage to maintain a stable footing, versus <italic><tp:taxon-name><tp:taxon-name-part taxon-name-part-type="genus" reg="Magnusantenna">Magnusantenna</tp:taxon-name-part></tp:taxon-name></italic> which needed the longer legs to create a larger footprint to balance the massive antennae.</p></tp:treatment-sec><tp:treatment-sec sec-type="etymology" id="SECID0ENJAE"><title>Etymology.</title><p>The generic name is derived from Latin prefix <italic>ferri</italic> (meaning weapon) and Latin <italic>antenna</italic> (meaning yardarm of a ship/sail yard which was the origin of the “feeler or horn” of an insect; <ext-link xmlns:xlink="http://www.w3.org/1999/xlink" xlink:type="simple" ext-link-type="uri" xlink:href="https://www.etymonline.com/search?q=antenna">https://www.etymonline.com/search?q=antenna</ext-link>). This genus epithet is referring to the weapon-like appearance of the antennae of these insects (Fig. <xref ref-type="fig" rid="F2">2A, B</xref>). Gender is neuter.</p></tp:treatment-sec><tp:treatment-sec><!--Section generated to contain objects referenced in tp:taxon-treatment.--><fig id="F2" position="float" orientation="portrait"><object-id xmlns:xlink="http://www.w3.org/1999/xlink" content-type="doi" xlink:type="simple">10.3897/zookeys.1043.67730.figure2</object-id><object-id xmlns:xlink="http://www.w3.org/1999/xlink" content-type="arpha" xlink:type="simple">3F705A9E-D053-5B1B-96B3-F74CB157B758</object-id><label>Figure 2.</label><caption><p>Artist recreation of the presently known three Cretaceous coreids with elaborate antennae. Illustrations by Liz Sisk (USA). Dorsal habitus scaled to same uniform length to highlight the antennae to body ratios. Colorations are artistic recreations based upon extant coreids rather than the actual specimen, whose color was not preserved in the amber <bold>A</bold><italic><tp:taxon-name><tp:taxon-name-part taxon-name-part-type="genus" reg="Ferriantenna">Ferriantenna</tp:taxon-name-part> <tp:taxon-name-part taxon-name-part-type="species" reg="excalibur">excalibur</tp:taxon-name-part></tp:taxon-name></italic> gen. et sp. nov. <bold>B</bold><italic><tp:taxon-name><tp:taxon-name-part taxon-name-part-type="genus" reg="Ferriantenna">Ferriantenna</tp:taxon-name-part></tp:taxon-name></italic> “club-like antennae” <bold>C</bold><italic><tp:taxon-name><tp:taxon-name-part taxon-name-part-type="genus" reg="Magnusantenna">Magnusantenna</tp:taxon-name-part> <tp:taxon-name-part taxon-name-part-type="species" reg="wuae">wuae</tp:taxon-name-part></tp:taxon-name></italic>.</p></caption><graphic xmlns:xlink="http://www.w3.org/1999/xlink" xlink:href="zookeys-1043-117-g002.jpg" position="float" orientation="portrait" xlink:type="simple" id="oo_554997.jpg"><uri content-type="original_file" xlink:type="simple">https://binary.pensoft.net/fig/554997</uri></graphic></fig><fig id="F1" position="float" orientation="portrait"><object-id xmlns:xlink="http://www.w3.org/1999/xlink" content-type="doi" xlink:type="simple">10.3897/zookeys.1043.67730.figure1</object-id><object-id xmlns:xlink="http://www.w3.org/1999/xlink" content-type="arpha" xlink:type="simple">A8021969-2515-56B3-9E78-98BC73BFDAF9</object-id><label>Figure 1.</label><caption><p>Examples of ornamentation in live extant coreids. Images <bold>A–C, G</bold> with expansions on the hind tibiae. Images <bold>D–H</bold> with hind leg spination <bold>D</bold> with expansions to the third antennal segment. Images <bold>B, C, E–H</bold> photographed by Andreas Kay (Ecuador), other images with appropriate citations given individually <bold>A</bold><italic><tp:taxon-name><tp:taxon-name-part taxon-name-part-type="genus" reg="Anisocelis">Anisocelis</tp:taxon-name-part> <tp:taxon-name-part taxon-name-part-type="species" reg="flavolineata">flavolineata</tp:taxon-name-part></tp:taxon-name></italic> from Veraguas Province, Panama, photographed by Dirk van der Made (Netherlands) <bold>B</bold> Unidentified <tp:taxon-name><tp:taxon-name-part taxon-name-part-type="family">Coreidae</tp:taxon-name-part></tp:taxon-name> from Ecuador <bold>C</bold><italic><tp:taxon-name><tp:taxon-name-part taxon-name-part-type="genus" reg="Anisoscelis">Anisoscelis</tp:taxon-name-part> <tp:taxon-name-part taxon-name-part-type="species" reg="foliacea">foliacea</tp:taxon-name-part></tp:taxon-name></italic> from Ecuador <bold>D</bold><italic><tp:taxon-name><tp:taxon-name-part taxon-name-part-type="genus" reg="Thasus">Thasus</tp:taxon-name-part></tp:taxon-name></italic> sp. from Santa Cruz County, Arizona, USA, photographed by Alan Schmierer (USA) <bold>E</bold> Unidentified <tp:taxon-name><tp:taxon-name-part taxon-name-part-type="family">Coreidae</tp:taxon-name-part></tp:taxon-name> from Ecuador <bold>F</bold> Unidentified <tp:taxon-name><tp:taxon-name-part taxon-name-part-type="family">Coreidae</tp:taxon-name-part></tp:taxon-name> from Ecuador <bold>G</bold><italic><tp:taxon-name><tp:taxon-name-part taxon-name-part-type="genus" reg="Melucha">Melucha</tp:taxon-name-part> <tp:taxon-name-part taxon-name-part-type="species" reg="quinquelineata">quinquelineata</tp:taxon-name-part></tp:taxon-name></italic> from Ecuador <bold>H</bold><tp:taxon-name><tp:taxon-name-part taxon-name-part-type="genus" reg="Piezogaster">Piezogaster</tp:taxon-name-part> <tp:taxon-name-part taxon-name-part-type="uncertainty-rank">cf.</tp:taxon-name-part> <tp:taxon-name-part taxon-name-part-type="species" reg="humeralis">humeralis</tp:taxon-name-part></tp:taxon-name> from Ecuador.</p></caption><graphic xmlns:xlink="http://www.w3.org/1999/xlink" xlink:href="zookeys-1043-117-g001.jpg" position="float" orientation="portrait" xlink:type="simple" id="oo_554996.jpg"><uri content-type="original_file" xlink:type="simple">https://binary.pensoft.net/fig/554996</uri></graphic></fig></tp:treatment-sec><ref-list><ref id="B1"><mixed-citation xmlns:xlink="http://www.w3.org/1999/xlink" xlink:type="simple"><person-group><name name-style="western"><surname>Azar</surname><given-names>D</given-names></name><name name-style="western"><surname>Nel</surname><given-names>A</given-names></name><name name-style="western"><surname>Engel</surname><given-names>MS</given-names></name><name name-style="western"><surname>Garrouste</surname><given-names>R</given-names></name><name name-style="western"><surname>Matocq</surname><given-names>A</given-names></name></person-group> (<year>2011</year>) <article-title>A new family of <tp:taxon-name><tp:taxon-name-part taxon-name-part-type="superfamily">Coreoidea</tp:taxon-name-part></tp:taxon-name> from the Lower Cretaceous Lebanese Amber (<tp:taxon-name><tp:taxon-name-part taxon-name-part-type="order">Hemiptera</tp:taxon-name-part></tp:taxon-name><tp:taxon-name><tp:taxon-name-part taxon-name-part-type="infraorder">Pentatomomorpha</tp:taxon-name-part></tp:taxon-name>).</article-title><source>Polish Journal of Entomology</source><volume>80</volume>: <fpage>627</fpage>–<lpage>644</lpage>. <ext-link xlink:type="simple" ext-link-type="doi" xlink:href="10.2478/v10200-011-0049-5">https://doi.org/10.2478/v10200-011-0049-5</ext-link></mixed-citation></ref><ref id="B7"><mixed-citation xmlns:xlink="http://www.w3.org/1999/xlink" xlink:type="simple"><person-group><name name-style="western"><surname>Du</surname><given-names>S-L</given-names></name><name name-style="western"><surname>Hu</surname><given-names>Z-K</given-names></name><name name-style="western"><surname>Yao</surname><given-names>Y-Z</given-names></name><name name-style="western"><surname>Ren</surname><given-names>D</given-names></name></person-group> (<year>2019</year>) <article-title>New genus and species of the <tp:taxon-name><tp:taxon-name-part taxon-name-part-type="family">Yuripopovinidae</tp:taxon-name-part></tp:taxon-name> (<tp:taxon-name><tp:taxon-name-part taxon-name-part-type="infraorder">Pentatomomorpha</tp:taxon-name-part></tp:taxon-name>: <tp:taxon-name><tp:taxon-name-part taxon-name-part-type="superfamily">Coreoidea</tp:taxon-name-part></tp:taxon-name>) from mid-Cretaceous Burmese amber.</article-title><source>Cretaceous Research</source><volume>94</volume>: <fpage>141</fpage>–<lpage>146</lpage>. <ext-link xlink:type="simple" ext-link-type="doi" xlink:href="10.1016/j.cretres.2018.10.022">https://doi.org/10.1016/j.cretres.2018.10.022</ext-link></mixed-citation></ref><ref id="B30"><mixed-citation xmlns:xlink="http://www.w3.org/1999/xlink" xlink:type="simple"><person-group><name name-style="western"><surname>Swanson</surname><given-names>DR</given-names></name></person-group> (<year>2011</year>) <article-title>A Synopsis of the <tp:taxon-name><tp:taxon-name-part taxon-name-part-type="superfamily">Coreoidea</tp:taxon-name-part></tp:taxon-name> (<tp:taxon-name><tp:taxon-name-part taxon-name-part-type="suborder">Heteroptera</tp:taxon-name-part></tp:taxon-name>) of Michigan.</article-title><source>The Great Lakes Entomologist</source><volume>44</volume>(<issue>2</issue>): <fpage>139</fpage>–<lpage>162</lpage><ext-link xlink:type="simple" ext-link-type="uri" xlink:href="https://scholar.valpo.edu/tgle/vol44/iss2/4">https://scholar.valpo.edu/tgle/vol44/iss2/4</ext-link></mixed-citation></ref><ref id="B6"><mixed-citation xmlns:xlink="http://www.w3.org/1999/xlink" xlink:type="simple"><person-group><name name-style="western"><surname>Du</surname><given-names>B-J</given-names></name><name name-style="western"><surname>Chen</surname><given-names>R</given-names></name><name name-style="western"><surname>Tao</surname><given-names>W-T</given-names></name><name name-style="western"><surname>Shi</surname><given-names>H-L</given-names></name><name name-style="western"><surname>Bu</surname><given-names>W-J</given-names></name><name name-style="western"><surname>Liu</surname><given-names>Y</given-names></name><name name-style="western"><surname>Ma</surname><given-names>S</given-names></name><name name-style="western"><surname>Ni</surname><given-names>M-Y</given-names></name><name name-style="western"><surname>Kong</surname><given-names>F-L</given-names></name><name name-style="western"><surname>Xiao</surname><given-names>J-H</given-names></name><name name-style="western"><surname>Huang</surname><given-names>D-W</given-names></name></person-group> (<year>2021</year>) A Cretaceous bug with exaggerated antennae might be a double-edged sword in evolution. iScience 24: e101932. <ext-link xlink:type="simple" ext-link-type="doi" xlink:href="10.1016/j.isci.2020.101932">https://doi.org/10.1016/j.isci.2020.101932</ext-link></mixed-citation></ref><ref id="B28"><mixed-citation xmlns:xlink="http://www.w3.org/1999/xlink" xlink:type="simple"><person-group><name name-style="western"><surname>Schuh</surname><given-names>RT</given-names></name><name name-style="western"><surname>Slater</surname><given-names>JA</given-names></name></person-group> (<year>1995</year>) <source>True Bugs of the World (<tp:taxon-name><tp:taxon-name-part taxon-name-part-type="order">Hemiptera</tp:taxon-name-part></tp:taxon-name>: <tp:taxon-name><tp:taxon-name-part taxon-name-part-type="suborder">Heteroptera</tp:taxon-name-part></tp:taxon-name>): Classification and Natural History.</source><publisher-name>Cornell University Press</publisher-name>, <publisher-loc>Ithaca, New York</publisher-loc>, <size units="page">337 pp</size>.</mixed-citation></ref><ref id="B4"><mixed-citation xmlns:xlink="http://www.w3.org/1999/xlink" xlink:type="simple"><institution xlink:type="simple">CoreoideaSF Team</institution> (<year>2021</year>) <tp:taxon-name><tp:taxon-name-part taxon-name-part-type="superfamily">Coreoidea</tp:taxon-name-part></tp:taxon-name> Species File Online. Version 5.0/5.0. [March 25<sup>th</sup>, 2021]. <ext-link xlink:type="simple" ext-link-type="uri" xlink:href="http://Coreoidea.SpeciesFile.org">http://Coreoidea.SpeciesFile.org</ext-link></mixed-citation></ref><ref id="B22"><mixed-citation xmlns:xlink="http://www.w3.org/1999/xlink" xlink:type="simple"><person-group><name name-style="western"><surname>Packauskas</surname><given-names>RJ</given-names></name></person-group> (<year>1994</year>) <article-title>Key to the subfamilies and tribes of the New World <tp:taxon-name><tp:taxon-name-part taxon-name-part-type="family">Coreidae</tp:taxon-name-part></tp:taxon-name> (<tp:taxon-name><tp:taxon-name-part taxon-name-part-type="order">Hemiptera</tp:taxon-name-part></tp:taxon-name>), with a checklist of published keys to genera and species.</article-title><source>Proceedings of the Entomological Society of Washington</source><volume>96</volume>(<issue>1</issue>): <fpage>44</fpage>–<lpage>53</lpage>.</mixed-citation></ref><ref id="B21"><mixed-citation xmlns:xlink="http://www.w3.org/1999/xlink" xlink:type="simple"><person-group><name name-style="western"><surname>Moulet</surname><given-names>P</given-names></name></person-group> (<year>1995</year>) <source>Hémiptères <tp:taxon-name><tp:taxon-name-part taxon-name-part-type="superfamily">Coreoidea</tp:taxon-name-part></tp:taxon-name> (<tp:taxon-name><tp:taxon-name-part taxon-name-part-type="family">Coreidae</tp:taxon-name-part></tp:taxon-name>, <tp:taxon-name><tp:taxon-name-part taxon-name-part-type="family">Rhopalidae</tp:taxon-name-part></tp:taxon-name>, <tp:taxon-name><tp:taxon-name-part taxon-name-part-type="family">Alydidae</tp:taxon-name-part></tp:taxon-name>), <tp:taxon-name><tp:taxon-name-part taxon-name-part-type="family">Pyrrhocoridae</tp:taxon-name-part></tp:taxon-name>, <tp:taxon-name><tp:taxon-name-part taxon-name-part-type="family">Stenocephalidae</tp:taxon-name-part></tp:taxon-name> Euro-Méditerranéens. Faune de France 81.</source><publisher-name>Fédération Française des Sociétés de Sciences Naturelles</publisher-name>, <publisher-loc>Paris</publisher-loc>, <size units="page">336 pp</size>.</mixed-citation></ref><ref id="B15"><mixed-citation xmlns:xlink="http://www.w3.org/1999/xlink" xlink:type="simple"><person-group><name name-style="western"><surname>Hamouly</surname><given-names>HE</given-names></name><name name-style="western"><surname>Sawaby</surname><given-names>RF</given-names></name><name name-style="western"><surname>Fadl</surname><given-names>HH</given-names></name></person-group> (<year>2010</year>) <article-title>Taxonomic review of the subfamily <tp:taxon-name><tp:taxon-name-part taxon-name-part-type="subfamily">Pseudophloeinae</tp:taxon-name-part></tp:taxon-name> (<tp:taxon-name><tp:taxon-name-part taxon-name-part-type="order">Hemiptera</tp:taxon-name-part></tp:taxon-name>: <tp:taxon-name><tp:taxon-name-part taxon-name-part-type="family">Coreidae</tp:taxon-name-part></tp:taxon-name>) from Egypt.</article-title><source>Egyptian Journal of Biology</source><volume>12</volume>: <fpage>108</fpage>–<lpage>124</lpage>.</mixed-citation></ref><ref id="B29"><mixed-citation xmlns:xlink="http://www.w3.org/1999/xlink" xlink:type="simple"><person-group><name name-style="western"><surname>Schuh</surname><given-names>RT</given-names></name><name name-style="western"><surname>Weirauch</surname><given-names>C</given-names></name></person-group> (<year>2020</year>) True bugs of the World (<tp:taxon-name><tp:taxon-name-part taxon-name-part-type="order">Hemiptera</tp:taxon-name-part></tp:taxon-name>: <tp:taxon-name><tp:taxon-name-part taxon-name-part-type="suborder">Heteroptera</tp:taxon-name-part></tp:taxon-name>). Classification and natural history (second edition) Siri Scientific Press, Manchester 768 pp. [+ 32 pls.]</mixed-citation></ref><ref id="B3"><mixed-citation xmlns:xlink="http://www.w3.org/1999/xlink" xlink:type="simple"><person-group><name name-style="western"><surname>Brailovsky</surname><given-names>H</given-names></name><name name-style="western"><surname>Barrera</surname><given-names>E</given-names></name></person-group> (<year>2009</year>) <article-title>New Species of <tp:taxon-name><tp:taxon-name-part taxon-name-part-type="genus">Merocoris</tp:taxon-name-part> (<tp:taxon-name-part taxon-name-part-type="subgenus">Merocoris</tp:taxon-name-part>)</tp:taxon-name> Perty from Brazil, with Keys to Known Subgenera and Species of the Tribe <tp:taxon-name><tp:taxon-name-part taxon-name-part-type="tribe">Merocorini</tp:taxon-name-part></tp:taxon-name> (<tp:taxon-name><tp:taxon-name-part taxon-name-part-type="order">Hemiptera</tp:taxon-name-part></tp:taxon-name>: <tp:taxon-name><tp:taxon-name-part taxon-name-part-type="suborder">Heteroptera</tp:taxon-name-part></tp:taxon-name>: <tp:taxon-name><tp:taxon-name-part taxon-name-part-type="family">Coreidae</tp:taxon-name-part></tp:taxon-name>: <tp:taxon-name>Meropachyinae</tp:taxon-name>).</article-title><source>Florida Entomologist</source><volume>92</volume>(<issue>1</issue>): <fpage>134</fpage>–<lpage>138</lpage>. <ext-link xlink:type="simple" ext-link-type="doi" xlink:href="10.1653/024.092.0120">https://doi.org/10.1653/024.092.0120</ext-link></mixed-citation></ref><ref id="B11"><mixed-citation xmlns:xlink="http://www.w3.org/1999/xlink" xlink:type="simple"><person-group><name name-style="western"><surname>Forthman</surname><given-names>M</given-names></name><name name-style="western"><surname>Miller</surname><given-names>CW</given-names></name><name name-style="western"><surname>Kimball</surname><given-names>RT</given-names></name></person-group> (<year>2019</year>) <article-title>Phylogenomic analysis suggests <tp:taxon-name><tp:taxon-name-part taxon-name-part-type="family">Coreidae</tp:taxon-name-part></tp:taxon-name> and <tp:taxon-name><tp:taxon-name-part taxon-name-part-type="family">Alydidae</tp:taxon-name-part></tp:taxon-name> (<tp:taxon-name><tp:taxon-name-part taxon-name-part-type="order">Hemiptera</tp:taxon-name-part></tp:taxon-name>: <tp:taxon-name><tp:taxon-name-part taxon-name-part-type="suborder">Heteroptera</tp:taxon-name-part></tp:taxon-name>) are not monophyletic.</article-title><source>Zoologica Scripta</source><volume>48</volume>: <fpage>520</fpage>–<lpage>534</lpage>. <ext-link xlink:type="simple" ext-link-type="doi" xlink:href="10.1111/zsc.12353">https://doi.org/10.1111/zsc.12353</ext-link></mixed-citation></ref><ref id="B12"><mixed-citation xmlns:xlink="http://www.w3.org/1999/xlink" xlink:type="simple"><person-group><name name-style="western"><surname>Forthman</surname><given-names>M</given-names></name><name name-style="western"><surname>Miller</surname><given-names>CW</given-names></name><name name-style="western"><surname>Kimball</surname><given-names>RT</given-names></name></person-group> (<year>2020</year>) Phylogenomics of the Leaf-Footed Bug Subfamily <tp:taxon-name><tp:taxon-name-part taxon-name-part-type="subfamily">Coreinae</tp:taxon-name-part></tp:taxon-name> (<tp:taxon-name><tp:taxon-name-part taxon-name-part-type="order">Hemiptera</tp:taxon-name-part></tp:taxon-name>: <tp:taxon-name><tp:taxon-name-part taxon-name-part-type="family">Coreidae</tp:taxon-name-part></tp:taxon-name>). Insect Systematics and Diversity 4(4) (2): 1–15. <ext-link xlink:type="simple" ext-link-type="doi" xlink:href="10.1093/isd/ixaa009">https://doi.org/10.1093/isd/ixaa009</ext-link></mixed-citation></ref><ref id="B19"><mixed-citation xmlns:xlink="http://www.w3.org/1999/xlink" xlink:type="simple"><person-group><name name-style="western"><surname>Kieran</surname><given-names>TJ</given-names></name><name name-style="western"><surname>Gordon</surname><given-names>ERL</given-names></name><name name-style="western"><surname>Forthman</surname><given-names>M</given-names></name><name name-style="western"><surname>Hoey-Chamberlain</surname><given-names>R</given-names></name><name name-style="western"><surname>Kimball</surname><given-names>RT</given-names></name><name name-style="western"><surname>Faircloth</surname><given-names>BC</given-names></name><name name-style="western"><surname>Weirauch</surname><given-names>C</given-names></name><name name-style="western"><surname>Glenn</surname><given-names>TC</given-names></name></person-group> (<year>2019</year>) <article-title>Insight from an ultraconserved element bait set designed for hemipteran phylogenetics integrated with genomic resources.</article-title><source>Molecular Phylogenetics and Evolution</source><volume>130</volume>: <fpage>297</fpage>–<lpage>303</lpage>. <ext-link xlink:type="simple" ext-link-type="doi" xlink:href="10.1016/j.ympev.2018.10.026">https://doi.org/10.1016/j.ympev.2018.10.026</ext-link></mixed-citation></ref><ref id="B23"><mixed-citation xmlns:xlink="http://www.w3.org/1999/xlink" xlink:type="simple"><person-group><name name-style="western"><surname>Pluot-Sigwalt</surname><given-names>D</given-names></name><name name-style="western"><surname>Moulet</surname><given-names>P</given-names></name></person-group> (<year>2020</year>) <article-title>Morphological types of spermatheca in <tp:taxon-name><tp:taxon-name-part taxon-name-part-type="family">Coreidae</tp:taxon-name-part></tp:taxon-name>: bearing on intra-familial classification and tribal-groupings (<tp:taxon-name><tp:taxon-name-part taxon-name-part-type="order">Hemiptera</tp:taxon-name-part></tp:taxon-name>: <tp:taxon-name><tp:taxon-name-part taxon-name-part-type="suborder">Heteroptera</tp:taxon-name-part></tp:taxon-name>).</article-title><source>Zootaxa</source><volume>4834</volume>(<issue>4</issue>): <fpage>451</fpage>–<lpage>501</lpage>. <ext-link xlink:type="simple" ext-link-type="doi" xlink:href="10.11646/zootaxa.4834.4.1">https://doi.org/10.11646/zootaxa.4834.4.1</ext-link></mixed-citation></ref><ref id="B2"><mixed-citation xmlns:xlink="http://www.w3.org/1999/xlink" xlink:type="simple"><person-group><name name-style="western"><surname>Boeheim</surname><given-names>W</given-names></name></person-group> (<year>1890</year>) Handbuch der Waffenkunde: das Waffenwesen in seiner historischen Entwickelung vom Beginn des Mittelalters bis zum Ende des 18. Jahrhunderts. Verlag Von E. A. Seemann, Leipzig, Germany.</mixed-citation></ref></ref-list></tp:taxon-treatment>
